# Supplementary material for: An Insight Into Pentatricopeptide-Mediated Chloroplast Necrosis via microRNA395a During Rhizoctonia solani Infection
Source: Front Genet. 2022 May 30;13:869465. doi: 10.3389/fgene.2022.869465 (PMC9189367; doi:10.3389/fgene.2022.869465)
Supplement: Supplementary file 2 [file DataSheet4.xlsx]

## Sheet: Supplementary Table S4
Supplementary Table 4: Table showing number of supporting reads for precursor novel miRNAs, NmiR1, identified using mireap at different time points.
12-1 library
chr11	19781155	19781238	-	84(nt)	-18.30(kcal/mol)	21.79	0.7	0.3095	0.6905	CCATTGATTCATCAATAAATAATGTTACATGTAATATTCTCCGTGTGTTATATGGTGGCTATAGTTTAGTGGTAGAATTCTTAC	GGTGGCTATAGTTTAGTGGTA		GGTGGCTGTAGTTTAGTG
														21	GGTGGCTGTAGTTTAGTGG
														109	GGTGGCTGTAGTTTAGTGGT
														3	GGTGGCTGTAGTTTAGTGGTA
chr11	19774521	19774604	-	84(nt)	-18.30(kcal/mol)	21.79	0.7	0.3095	0.6905	CCATTGATTCATCAATAAATAATGTTACATGTAATATTCTCCGTGTGTTATATGGTGGCTATAGTTTAGTGGTAGAATTCTTAC	GGTGGCTATAGTTTAGTGGTA		GGTGGCTGTAGTTTAGTG
														21	GGTGGCTGTAGTTTAGTGG
														109	GGTGGCTGTAGTTTAGTGGT
														3	GGTGGCTGTAGTTTAGTGGTA
12-2_Novel_miRNA_FROM_MIREAP.csv
chr11	19774521	19774604	-	84(nt)	-18.30(kcal/mol)	21.79	0.7	0.3095	0.6905	CCATTGATTCATCAATAAATAATGTTACATGTAATATTCTCCGTGTGTTATATGGTGGCTATAGTTTAGTGGTAGAATTCTTAC	GGTGGCTATAGTTTAGTGGTA		GGTGGCTGTAGTTTAGTG
														182	GGTGGCTGTAGTTTAGTGG
														1180	GGTGGCTGTAGTTTAGTGGT
														1	GGTGGCTATAGTTTAGTGGTG
														8	GGTGGCTGTAGTTTAGTGGTA
chr11	19781155	19781238	-	84(nt)	-18.30(kcal/mol)	21.79	0.7	0.3095	0.6905	CCATTGATTCATCAATAAATAATGTTACATGTAATATTCTCCGTGTGTTATATGGTGGCTATAGTTTAGTGGTAGAATTCTTAC	GGTGGCTATAGTTTAGTGGTA		GGTGGCTGTAGTTTAGTG
														182	GGTGGCTGTAGTTTAGTGG
														1180	GGTGGCTGTAGTTTAGTGGT
														1	GGTGGCTATAGTTTAGTGGTG
														8	GGTGGCTGTAGTTTAGTGGTA
24-1 library
chr11	19774521	19774604	-	84(nt)	-18.30(kcal/mol)	21.79	0.7	0.3095	0.6905	CCATTGATTCATCAATAAATAATGTTACATGTAATATTCTCCGTGTGTTATATGGTGGCTATAGTTTAGTGGTAGAATTCTTAC	GGTGGCTATAGTTTAGTGGTA		GGTGGCTGTAGTTTAGTG
														62	GGTGGCTGTAGTTTAGTGG
														649	GGTGGCTGTAGTTTAGTGGT
														2	GGTGGCTGTAGTTTAGTGGTA
chr11	19781155	19781238	-	84(nt)	-18.30(kcal/mol)	21.79	0.7	0.3095	0.6905	CCATTGATTCATCAATAAATAATGTTACATGTAATATTCTCCGTGTGTTATATGGTGGCTATAGTTTAGTGGTAGAATTCTTAC	GGTGGCTATAGTTTAGTGGTA		GGTGGCTGTAGTTTAGTG
														62	GGTGGCTGTAGTTTAGTGG
														649	GGTGGCTGTAGTTTAGTGGT
														2	GGTGGCTGTAGTTTAGTGGTA
24-2 library
chr11	19781155	19781238	-	84(nt)	-18.30(kcal/mol)	21.79	0.7	0.3095	0.6905	CCATTGATTCATCAATAAATAATGTTACATGTAATATTCTCCGTGTGTTATATGGTGGCTATAGTTTAGTGGTAGAATTCTTAC	GGTGGCTATAGTTTAGTGGTA		GGTGGCTGTAGTTTAGTG
														196	GGTGGCTGTAGTTTAGTGG
														1	GGTGGCTATAGTTTAGTGG
														1190	GGTGGCTGTAGTTTAGTGGT
														3	GGTGGCTATAGTTTAGTGGT
														7	GGTGGCTGTAGTTTAGTGGTA
chr11	19774521	19774604	-	84(nt)	-18.30(kcal/mol)	21.79	0.7	0.3095	0.6905	CCATTGATTCATCAATAAATAATGTTACATGTAATATTCTCCGTGTGTTATATGGTGGCTATAGTTTAGTGGTAGAATTCTTAC	GGTGGCTATAGTTTAGTGGTA		GGTGGCTGTAGTTTAGTG
														196	GGTGGCTGTAGTTTAGTGG
														1	GGTGGCTATAGTTTAGTGG
														1190	GGTGGCTGTAGTTTAGTGGT
														3	GGTGGCTATAGTTTAGTGGT
														7	GGTGGCTGTAGTTTAGTGGTA
24-3 library
chr11	19774522	19774603	-	82(nt)	-18.30(kcal/mol)	22.32	0.76	0.2927	0.7073	CATTGATTCATCAATAAATAATGTTACATGTAATATTCTCCGTGTGTTATATGGTGGCTATAGTTTAGTGGTAGAATTCTTA	GGTGGCTATAGTTTAGTGGT		GGTGGCTGTAGTTTAGTG
														4	GGTGGCTATAGTTTAGTG
														2	GGTGGCTTTAGTTTAGTG
														2034	GGTGGCTGTAGTTTAGTG
														1	GGTGGCTCTAGTTTAGTG
														1	GGTGGCTGTAGTTTAGTGG
														1	GATGGCTATAGTTTAGTGG
														5492	GGTGGCTGTAGTTTAGTGG
														6	GGTGGCTCTAGTTTAGTGG
														10	GGTGGCTATAGTTTAGTGG
														2	GGTGGCTTTAGTTTAGTGG
														6	GGTGGCTGTAGTTTAGTGGT
														227	GGTGGCTGTAGTTTAGTGGT
														1	GGTGGCTATAGTTTAGTGGT
chr11	19781156	19781237	-	82(nt)	-18.30(kcal/mol)	22.32	0.76	0.2927	0.7073	CATTGATTCATCAATAAATAATGTTACATGTAATATTCTCCGTGTGTTATATGGTGGCTATAGTTTAGTGGTAGAATTCTTA	GGTGGCTATAGTTTAGTGGT		GGTGGCTGTAGTTTAGTG
														4	GGTGGCTATAGTTTAGTG
														2	GGTGGCTTTAGTTTAGTG
														2034	GGTGGCTGTAGTTTAGTG
														1	GGTGGCTCTAGTTTAGTG
														1	GGTGGCTGTAGTTTAGTGG
														1	GATGGCTATAGTTTAGTGG
														5492	GGTGGCTGTAGTTTAGTGG
														6	GGTGGCTCTAGTTTAGTGG
														10	GGTGGCTATAGTTTAGTGG
														2	GGTGGCTTTAGTTTAGTGG
														6	GGTGGCTGTAGTTTAGTGGT
														227	GGTGGCTGTAGTTTAGTGGT
														1	GGTGGCTATAGTTTAGTGGT
36-1 library
chr11	19774521	19774604	-	84(nt)	-18.30(kcal/mol)	21.79	0.7	0.3095	0.6905	CCATTGATTCATCAATAAATAATGTTACATGTAATATTCTCCGTGTGTTATATGGTGGCTATAGTTTAGTGGTAGAATTCTTAC	GGTGGCTATAGTTTAGTGGTA		GGTGGCTGTAGTTTAGTG
														726	GGTGGCTGTAGTTTAGTGG
														4644	GGTGGCTGTAGTTTAGTGGT
														1	GGTGGCTCTAGTTTAGTGGT
														1	GGTGGCTATAGTTTAGTCGT
														3	GGTGGCTATAGTTTAGTGGT
														15	GGTGGCTGTAGTTTAGTGGTA
														1	GGTGGCTATAGTTTAGTGGTG
chr11	19781155	19781238	-	84(nt)	-18.30(kcal/mol)	21.79	0.7	0.3095	0.6905	CCATTGATTCATCAATAAATAATGTTACATGTAATATTCTCCGTGTGTTATATGGTGGCTATAGTTTAGTGGTAGAATTCTTAC	GGTGGCTATAGTTTAGTGGTA		GGTGGCTGTAGTTTAGTG
														726	GGTGGCTGTAGTTTAGTGG
														4644	GGTGGCTGTAGTTTAGTGGT
														1	GGTGGCTCTAGTTTAGTGGT
														1	GGTGGCTATAGTTTAGTCGT
														3	GGTGGCTATAGTTTAGTGGT
														15	GGTGGCTGTAGTTTAGTGGTA
														1	GGTGGCTATAGTTTAGTGGTG
36-2 library
chr11	19781155	19781238	-	84(nt)	-18.30(kcal/mol)	21.79	0.7	0.3095	0.6905	CCATTGATTCATCAATAAATAATGTTACATGTAATATTCTCCGTGTGTTATATGGTGGCTATAGTTTAGTGGTAGAATTCTTAC	GGTGGCTATAGTTTAGTGGTA		GGTGGCTGTAGTTTAGTG
														66	GGTGGCTGTAGTTTAGTGG
														550	GGTGGCTGTAGTTTAGTGGT
														3	GGTGGCTGTAGTTTAGTGGTA
chr11	19774521	19774604	-	84(nt)	-18.30(kcal/mol)	21.79	0.7	0.3095	0.6905	CCATTGATTCATCAATAAATAATGTTACATGTAATATTCTCCGTGTGTTATATGGTGGCTATAGTTTAGTGGTAGAATTCTTAC	GGTGGCTATAGTTTAGTGGTA		GGTGGCTGTAGTTTAGTG
														66	GGTGGCTGTAGTTTAGTGG
														550	GGTGGCTGTAGTTTAGTGGT
														3	GGTGGCTGTAGTTTAGTGGTA
48-1 library
chr11	19781155	19781238	-	84(nt)	-18.30(kcal/mol)	21.79	0.7	0.3095	0.6905	CCATTGATTCATCAATAAATAATGTTACATGTAATATTCTCCGTGTGTTATATGGTGGCTATAGTTTAGTGGTAGAATTCTTAC	GGTGGCTATAGTTTAGTGGTA		GGTGGCTGTAGTTTAGTG
														216	GGTGGCTGTAGTTTAGTGG
														1	GGTGGCTATAGTTTAGTGG
														1202	GGTGGCTGTAGTTTAGTGGT
														1	GGTTGCTATAGTTTAGTGGT
														1	GGTAGCTATAGTTTAGTGGT
														6	GGTGGCTGTAGTTTAGTGGTA
chr11	19774521	19774604	-	84(nt)	-18.30(kcal/mol)	21.79	0.7	0.3095	0.6905	CCATTGATTCATCAATAAATAATGTTACATGTAATATTCTCCGTGTGTTATATGGTGGCTATAGTTTAGTGGTAGAATTCTTAC	GGTGGCTATAGTTTAGTGGTA		GGTGGCTGTAGTTTAGTG
														216	GGTGGCTGTAGTTTAGTGG
														1	GGTGGCTATAGTTTAGTGG
														1202	GGTGGCTGTAGTTTAGTGGT
														1	GGTTGCTATAGTTTAGTGGT
														1	GGTAGCTATAGTTTAGTGGT
														6	GGTGGCTGTAGTTTAGTGGTA
48-2 library
chr11	19781155	19781238	-	84(nt)	-18.30(kcal/mol)	21.79	0.7	0.3095	0.6905	CCATTGATTCATCAATAAATAATGTTACATGTAATATTCTCCGTGTGTTATATGGTGGCTATAGTTTAGTGGTAGAATTCTTAC	GGTGGCTATAGTTTAGTGGTA		GGTGGCTGTAGTTTAGTG
														187	GGTGGCTGTAGTTTAGTGG
														1	TGTGGCTATAGTTTAGTGG
														1	GGTGGCTATAGTTTAGTGG
														808	GGTGGCTGTAGTTTAGTGGT
														1	GGTGGCTCTAGTTTAGTGGT
														2	GGTGGCTATAGTTTAGTGGT
chr11	19774521	19774604	-	84(nt)	-18.30(kcal/mol)	21.79	0.7	0.3095	0.6905	CCATTGATTCATCAATAAATAATGTTACATGTAATATTCTCCGTGTGTTATATGGTGGCTATAGTTTAGTGGTAGAATTCTTAC	GGTGGCTATAGTTTAGTGGTA		GGTGGCTGTAGTTTAGTG
														187	GGTGGCTGTAGTTTAGTGG
														1	TGTGGCTATAGTTTAGTGG
														1	GGTGGCTATAGTTTAGTGG
														808	GGTGGCTGTAGTTTAGTGGT
														1	GGTGGCTCTAGTTTAGTGGT
														2	GGTGGCTATAGTTTAGTGGT
60-1 library
chr11	19774521	19774604	-	84(nt)	-18.30(kcal/mol)	21.79	0.7	0.3095	0.6905	CCATTGATTCATCAATAAATAATGTTACATGTAATATTCTCCGTGTGTTATATGGTGGCTATAGTTTAGTGGTAGAATTCTTAC	GGTGGCTATAGTTTAGTGGTA	1	TGGTGGCTGTAGTTTAGTGG
														27	GGTGGCTGTAGTTTAGTG
														92	GGTGGCTGTAGTTTAGTGG
														475	GGTGGCTGTAGTTTAGTGGT
														2	GGTGGCTGTAGTTTAGTGGTA
chr11	19781155	19781238	-	84(nt)	-18.30(kcal/mol)	21.79	0.7	0.3095	0.6905	CCATTGATTCATCAATAAATAATGTTACATGTAATATTCTCCGTGTGTTATATGGTGGCTATAGTTTAGTGGTAGAATTCTTAC	GGTGGCTATAGTTTAGTGGTA	1	TGGTGGCTGTAGTTTAGTGG
														27	GGTGGCTGTAGTTTAGTG
														92	GGTGGCTGTAGTTTAGTGG
														475	GGTGGCTGTAGTTTAGTGGT
														2	GGTGGCTGTAGTTTAGTGGTA
60-2 library
chr11	19774522	19774603	-	82(nt)	-18.30(kcal/mol)	22.32	0.76	0.2927	0.7073	CATTGATTCATCAATAAATAATGTTACATGTAATATTCTCCGTGTGTTATATGGTGGCTATAGTTTAGTGGTAGAATTCTTA	GGTGGCTATAGTTTAGTGGT		GGTGGCTGTAGTTTAGTG
														749	GGTGGCTGTAGTTTAGTG
														7	GGTGGCTGTAGTTTAGTGG
														2266	GGTGGCTGTAGTTTAGTGG
														1	GGTGGCTATAGTTTAGTGG
														1	GGTGGCTTTAGTTTAGTGG
														13	GGTGGCTGTAGTTTAGTGGT
														1	GGTTGCTATAGTTTAGTGGT
														207	GGTGGCTGTAGTTTAGTGGT
														1	GGTGGCTGTAGTTTAGTGGTA
														1	GGTGGCTGTAGTTTAGTGGTA
chr11	19781156	19781237	-	82(nt)	-18.30(kcal/mol)	22.32	0.76	0.2927	0.7073	CATTGATTCATCAATAAATAATGTTACATGTAATATTCTCCGTGTGTTATATGGTGGCTATAGTTTAGTGGTAGAATTCTTA	GGTGGCTATAGTTTAGTGGT		GGTGGCTGTAGTTTAGTG
																																					GGTGGCTGTAGTTTAGTG				749
														GGTGGCTGTAGTTTAGTGG 7
														GGTGGCTGTAGTTTAGTGG 2266
														GGTGGCTATAGTTTAGTGG 1
														GGTGGCTTTAGTTTAGTGG 1
														GGTGGCTGTAGTTTAGTGGT 13
														GGTTGCTATAGTTTAGTGGT 1
														GGTGGCTGTAGTTTAGTGGT 207
														GGTGGCTGTAGTTTAGTGGTA 1
														GGTGGCTGTAGTTTAGTGGTA 1
60-3 library
chr11	19781156	19781237	-	82(nt)	-18.30(kcal/mol)	22.32	0.76	0.2927	0.7073	CATTGATTCATCAATAAATAATGTTACATGTAATATTCTCCGTGTGTTATATGGTGGCTATAGTTTAGTGGTAGAATTCTTA	GGTGGCTATAGTTTAGTGGT		GGTGGCTATAGTTTAGTG
												709	GGTGGCTGTAGTTTAGTG
												3951	GGTGGCTGTAGTTTAGTGG
												3	GGTGGCTATAGTTTAGTGG
												127	GGTGGCTGTAGTTTAGTGGT
chr11	19774522	19774603	-	82(nt)	-18.30(kcal/mol)	22.32	0.76	0.2927	0.7073	CATTGATTCATCAATAAATAATGTTACATGTAATATTCTCCGTGTGTTATATGGTGGCTATAGTTTAGTGGTAGAATTCTTA	GGTGGCTATAGTTTAGTGGT		GGTGGCTATAGTTTAGTG
												709	GGTGGCTGTAGTTTAGTG
												3951	GGTGGCTGTAGTTTAGTGG
												3	GGTGGCTATAGTTTAGTGG
												127	GGTGGCTGTAGTTTAGTGGT
72-1 library
chr11	19781155	19781238	-	84(nt)	-18.30(kcal/mol)	21.79	0.7	0.3095	0.6905	CCATTGATTCATCAATAAATAATGTTACATGTAATATTCTCCGTGTGTTATATGGTGGCTATAGTTTAGTGGTAGAATTCTTAC	GGTGGCTATAGTTTAGTGGTA		GGTGGCTGTAGTTTAGTG
												323	GGTGGCTGTAGTTTAGTGG
												3454	GGTGGCTGTAGTTTAGTGGT
												1	GGTTGCTATAGTTTAGTGGT
												6	GGTGGCTATAGTTTAGTGGT
												18	GGTGGCTGTAGTTTAGTGGTA
												1	GGTGGCTATAGTTTAGTGGTG
chr11	19774521	19774604	-	84(nt)	-18.30(kcal/mol)	21.79	0.7	0.3095	0.6905	CCATTGATTCATCAATAAATAATGTTACATGTAATATTCTCCGTGTGTTATATGGTGGCTATAGTTTAGTGGTAGAATTCTTAC	GGTGGCTATAGTTTAGTGGTA		GGTGGCTGTAGTTTAGTG
												323	GGTGGCTGTAGTTTAGTGG
												3454	GGTGGCTGTAGTTTAGTGGT
												1	GGTTGCTATAGTTTAGTGGT
												6	GGTGGCTATAGTTTAGTGGT
												18	GGTGGCTGTAGTTTAGTGGTA
												1	GGTGGCTATAGTTTAGTGGTG
72-2 library
chr11	19774521	19774604	-	84(nt)	-18.30(kcal/mol)	21.79	0.7	0.3095	0.6905	CCATTGATTCATCAATAAATAATGTTACATGTAATATTCTCCGTGTGTTATATGGTGGCTATAGTTTAGTGGTAGAATTCTTAC	GGTGGCTATAGTTTAGTGGTA		GGTGGCTATAGTTTAGTG
												219	GGTGGCTGTAGTTTAGTG
												410	GGTGGCTGTAGTTTAGTGG
												1	GGTGGCTATAGTTTAGTGG
												1	GGTCGCTATAGTTTAGTGGT
												1	TGTGGCTATAGTTTAGTGGT
												3489	GGTGGCTGTAGTTTAGTGGT
												1	GGTGGCTATAGTTTAGTGGA
												5	GGTGGCTATAGTTTAGTGGT
												17	GGTGGCTGTAGTTTAGTGGTA
												1	GTGTCTATAGTTTAGTGGT
chr11	19781155	19781238	-	84(nt)	-18.30(kcal/mol)	21.79	0.7	0.3095	0.6905	CCATTGATTCATCAATAAATAATGTTACATGTAATATTCTCCGTGTGTTATATGGTGGCTATAGTTTAGTGGTAGAATTCTTAC	GGTGGCTATAGTTTAGTGGTA		GGTGGCTATAGTTTAGTG
												219	GGTGGCTGTAGTTTAGTG
												410	GGTGGCTGTAGTTTAGTGG
												1	GGTGGCTATAGTTTAGTGG
												1	GGTCGCTATAGTTTAGTGGT
												1	TGTGGCTATAGTTTAGTGGT
												3489	GGTGGCTGTAGTTTAGTGGT
												1	GGTGGCTATAGTTTAGTGGA
												5	GGTGGCTATAGTTTAGTGGT
												17	GGTGGCTGTAGTTTAGTGGTA
												1	GTGTCTATAGTTTAGTGGT
72-3 library
chr11	19781155	19781238	-	84(nt)	-18.30(kcal/mol)	21.79	0.7	0.3095	0.6905	CCATTGATTCATCAATAAATAATGTTACATGTAATATTCTCCGTGTGTTATATGGTGGCTATAGTTTAGTGGTAGAATTCTTAC	GGTGGCTATAGTTTAGTGGTA		GGTGGCTATAGTTTAGTG
												238	GGTGGCTGTAGTTTAGTG
												498	GGTGGCTGTAGTTTAGTGG
												1	GGTGGCTATAGTTTAGTGGG
												5838	GGTGGCTGTAGTTTAGTGGT
												1	GGTGGCTCTAGTTTAGTGGT
												2	GGTGGCTATAGTTTAGTGGC
												1	GGTGGCTATAGTTTAGTGGA
												2	GGTGGCTTTAGTTTAGTGGT
												3	GGTGGCTATAGTTTAGTGGT
												6	GGTGGCTGTAGTTTAGTGGTA
chr11	19774521	19774604	-	84(nt)	-18.30(kcal/mol)	21.79	0.7	0.3095	0.6905	CCATTGATTCATCAATAAATAATGTTACATGTAATATTCTCCGTGTGTTATATGGTGGCTATAGTTTAGTGGTAGAATTCTTAC	GGTGGCTATAGTTTAGTGGTA		GGTGGCTATAGTTTAGTG
												238	GGTGGCTGTAGTTTAGTG
												498	GGTGGCTGTAGTTTAGTGG
												1	GGTGGCTATAGTTTAGTGGG
												5838	GGTGGCTGTAGTTTAGTGGT
												1	GGTGGCTCTAGTTTAGTGGT
												2	GGTGGCTATAGTTTAGTGGC
												1	GGTGGCTATAGTTTAGTGGA
												2	GGTGGCTTTAGTTTAGTGGT
												3	GGTGGCTATAGTTTAGTGGT
												6	GGTGGCTGTAGTTTAGTGGTA
C1 library
chr11	19781155	19781238	-	84(nt)	-18.30(kcal/mol)	21.79	0.7	0.3095	0.6905	CCATTGATTCATCAATAAATAATGTTACATGTAATATTCTCCGTGTGTTATATGGTGGCTATAGTTTAGTGGTAGAATTCTTAC	GGTGGCTATAGTTTAGTGGTA		GGTGGCTGTAGTTTAGTG
												280	GGTGGCTGTAGTTTAGTGG
												2309	GGTGGCTGTAGTTTAGTGGT
												1	GGTGGCTATAGTTTAGTGGC
												7	GGTGGCTGTAGTTTAGTGGTA
chr11	19774521	19774604	-	84(nt)	-18.30(kcal/mol)	21.79	0.7	0.3095	0.6905	CCATTGATTCATCAATAAATAATGTTACATGTAATATTCTCCGTGTGTTATATGGTGGCTATAGTTTAGTGGTAGAATTCTTAC	GGTGGCTATAGTTTAGTGGTA		GGTGGCTGTAGTTTAGTG
												280	GGTGGCTGTAGTTTAGTGG
												2309	GGTGGCTGTAGTTTAGTGGT
												1	GGTGGCTATAGTTTAGTGGC
												7	GGTGGCTGTAGTTTAGTGGTA
C2 library
chr11	19774521	19774604	-	84(nt)	-18.30(kcal/mol)	21.79	0.7	0.3095	0.6905	CCATTGATTCATCAATAAATAATGTTACATGTAATATTCTCCGTGTGTTATATGGTGGCTATAGTTTAGTGGTAGAATTCTTAC	GGTGGCTATAGTTTAGTGGTA		GGTGGCTGTAGTTTAGTG
												131	GGTGGCTGTAGTTTAGTGG
												1	GGTGGCTATAGTTTAGTGA
												1	GGTGGCTATAGTTTAGTGG
												527	GGTGGCTGTAGTTTAGTGGT
												9	GGTGGCTGTAGTTTAGTGGTA
chr11	19781155	19781238	-	84(nt)	-18.30(kcal/mol)	21.79	0.7	0.3095	0.6905	CCATTGATTCATCAATAAATAATGTTACATGTAATATTCTCCGTGTGTTATATGGTGGCTATAGTTTAGTGGTAGAATTCTTAC	GGTGGCTATAGTTTAGTGGTA		GGTGGCTGTAGTTTAGTG
												131	GGTGGCTGTAGTTTAGTGG
												1	GGTGGCTATAGTTTAGTGA
												1	GGTGGCTATAGTTTAGTGG
												527	GGTGGCTGTAGTTTAGTGGT
												9	GGTGGCTGTAGTTTAGTGGTA
C3 library
chr11	19774521	19774604	-	84(nt)	-18.30(kcal/mol)	21.79	0.7	0.3095	0.6905	CCATTGATTCATCAATAAATAATGTTACATGTAATATTCTCCGTGTGTTATATGGTGGCTATAGTTTAGTGGTAGAATTCTTAC	GGTGGCTATAGTTTAGTGGTA		GGTGGCTGTAGTTTAGTG
												12	GGTGGCTGTAGTTTAGTGG
												1	GGTGGCTATAGTTTAGTGG
												223	GGTGGCTGTAGTTTAGTGGT
												1	GGTGGCTGTAGTTTAGTGGTA
chr11	19781155	19781238	-	84(nt)	-18.30(kcal/mol)	21.79	0.7	0.3095	0.6905	CCATTGATTCATCAATAAATAATGTTACATGTAATATTCTCCGTGTGTTATATGGTGGCTATAGTTTAGTGGTAGAATTCTTAC	GGTGGCTATAGTTTAGTGGTA		GGTGGCTGTAGTTTAGTG
												12	GGTGGCTGTAGTTTAGTGG
												1	GGTGGCTATAGTTTAGTGG
												223	GGTGGCTGTAGTTTAGTGGT
												1	GGTGGCTGTAGTTTAGTGGTA
