# Supplementary material for: An Insight Into Pentatricopeptide-Mediated Chloroplast Necrosis via microRNA395a During Rhizoctonia solani Infection
Source: Front Genet. 2022 May 30;13:869465. doi: 10.3389/fgene.2022.869465 (PMC9189367; doi:10.3389/fgene.2022.869465)
Supplement: Supplementary file 5 [file DataSheet3.xlsx]

## Sheet: Supplementary Table S3
	Supplementary Table 3: Expression of top upregulated and downregulated rice miRNAs at different time points post R. solani infection
	Top up regulated
		C1-C2-C3_12-1-2	C1-C2-C3_24-1-2-3	C1-C2-C3_36-1-2	C1-C2-C3_48-1-2	C1-C2-C3_60-1-2-3	C1-C2-C3_72-1-2-3
1	osa-miR5077	0.678071905112638	-1.17754	2.11547721741994	2.98550043030488	-3.70285	2.2350200296642
2	osa-MIR319a	2.8473235551159	-3.35748	1.97132392474223	0.469659511311925	-4.04199	2.02395280323993
3	osa-MIR2925	3.32192809488736	1.14438990933517	2.32192809488736	1.13750352374993	0.0341173678762263	0
4	osa-miR160f-3p	0	2.67490462603395	0.15200309344505	-0.447459	3.63403021006335	2.27684020535882
5	osa-miR2106	0	6.01885902725131	0.736965594166206	2.72246602447109	5.42643479065499	-0.530515
6	osa-miR171d-5p	-0.228269	2.44504938746889	3.67403433843975	2.71068885669474	0.79550643598165	2.27684020535882
7	osa-miR169i-5p.2	2.32192809488736	2.41740840374159	-1.26303	-0.862496	5.40698242798881	1.37637587890974
8	osa-MIR827	-1	2.14438990933517	1.32192809488736	3.72246602447109	3.47706086372495	0.46948528330122
9	osa-miR5484	4.08746284125034	0	3.32192809488736	0	0.204042369318539	0
10	osa-miR171i-5p	0	5.08298936467103	3.32192809488736	3.4594316186373	4.47706086372495	4.22437278546469
11	osa-miR166e-3p	1.32192809488736	0.961525852185364	2.25153876699596	3.13750352374993	1.5799092713167	1.77065481802179
12	osa-miR812g	0	2.36678233067162	3.32192809488736	0	3.01139729137614	3.16992500144231
13	osa-MIR1882a	0	7.23420817158364	0	0	-0.38092	0
14	osa-MIR164c	3.95419631038688	-1.44057	4.82442843541655	0	-2.38092	1.92891690193852
15	osa-MIR159c	2.87446911791614	3.67490462603395	0.15200309344505	2.55254102302878	1.49354898651352	2.05444778402238
16	osa-miR1861d	4.4594316186373	2.36678233067162	3.32192809488736	4.13750352374993	0.941007963484745	4.37637587890974
17	osa-miR166e-5p	2.05889368905357	2.41740840374159	2.76671293756026	3.22496636500027	2.58101182776386	3.98255486554059
18	osa-miR164c	2.68449817427207	-0.440573	3.09953567355091	0.652076696579693	0.899187787790118	3.69555336278107
19	osa-miR396c-3p	1.54748779530249	3.9675121472511	3.72302640320833	4.05544930786745	2.58041824822828	4.08758837486285
20	osa-miR172a	2	4.72935241005633	3.05889368905357	3.94485844580754	3.70654270984772	3.05444778402238
21	osa-miR166a-5p	2.05889368905357	2.41740840374159	2.76671293756026	3.22496636500027	2.58101182776386	3.98255486554059
22	osa-MIR812o	3	0.559427408614018	0.736965594166206	1.13750352374993	1.94100796348474	2.63941028474353
23	osa-miR160c-3p	1.73696559416621	2.14438990933517	3.39993060688864	1.87446911791614	2.35604546276359	3.76716583194191
24	osa-miR812k	0	8.86320815679112	0	0	0.941007963484745	1.05444778402238
25	osa-miR5150-3p	0.584962500721156	2.64689024986436	-0.263034	-0.862496	3.68516905905515	1.05444778402238
26	osa-miR1881	2.8073549220576	2.55942740861402	1.73696559416621	0	-0.38092	1.46948528330122
27	osa-MIR169b	4.64385618977472	0	3.73696559416621	0	0	0
28	osa-miR812l	0	8.86320815679112	0	0	0.941007963484745	1.05444778402238
29	osa-miR530-5p	0	5.36678233067162	1.73696559416621	2.13750352374993	5.73802094132089	1.79141337818858
30	osa-MIR1882f	0	8.50487124499193	2.32192809488736	0	1.20404236931854	-0.530515
31	osa-miR1864	2.4594316186373	2.55942740861402	2.90689059560852	2.72246602447109	3.17366872027502	3.8270372879193
32	osa-miR812m	0	8.86320815679112	0	0	0.941007963484745	1.05444778402238
33	osa-miR319a-3p	5.24792751344359	0.861990178634449	6.52530329005344	0.815575428862572	-1.58737	5.00553818354143
34	osa-miR172d-3p	2	4.72935241005633	3.05889368905357	3.94485844580754	3.70654270984772	3.05444778402238
35	osa-miR166c-5p	-0.415037	1.55942740861402	-1.26303	-0.862496	4.88586640929228	-0.530515
	Top down regulated
		C1-C2-C3_12-1-2	C1-C2-C3_24-1-2-3	C1-C2-C3_36-1-2	C1-C2-C3_48-1-2	C1-C2-C3_60-1-2-3	C1-C2-C3_72-1-2-3
1	osa-MIR2118o	-5	-2.11864	-2.26303	-3.8625	-2.47403	-3.94555
2	osa-miR1846d-3p	-3.32193	-0.177538	-0.263034	-1.18442	-0.895493	-1.04509
3	osa-miR395a	-0.0995357	-4.93243	-0.754888	-2.76939	-4.06542	-4.02237
4	osa-miR395b	0.212993723334198	-2.62699	-0.663572	-2.73697	-2.64395	-1.84699
5	osa-miR395d	0.212993723334198	-2.62699	-0.663572	-2.73697	-2.64395	-1.84699
6	osa-miR166j-5p	-0.210889	-0.860883	-0.72906	-2.92647	-4.80084	-1.5817
7	osa-miR395e	0.212993723334198	-2.62699	-0.663572	-2.73697	-2.64395	-1.84699
8	osa-miR1432-3p	-2.16993	-2.02554	-0.847997	-2.03242	-0.0272832	-3.70044
9	osa-MIR156e	-1.66297	-1.51858	-2.51096	1.41313796636336	1.27804295076232	-1.078
10	osa-MIR1320	-1.90689	-2.02554	0	-2.76939	0	-2.85244
11	osa-MIR160e	-3.80735	-0.662965	0.0995356735509144	-1.08489	-1.10081	0.469485283301221
12	osa-miR156c-3p	-1.58496	-1.02554	-0.847997	-1.44746	-2.96588	-3.11548
13	osa-miR399j	-3.54432	0.87308788751778	-1.39232	-1.99178	0.577259692902755	-1.48987
14	osa-MIR395b	0.0443941193584534	-3.44057	-1.45568	-2.8625	-1.29346	-1.20859
15	osa-MIR395c	0	-1.06206	-0.777608	-3.18442	-0.947961	-0.76498
16	osa-miR6246	-3.45943	-1.09265	-0.400538	-0.736966	-1.033	0
17	osa-MIR2869	0	-3.6105	0	-1.03242	0	0
18	osa-miR167h-3p	-4.10026	-0.392938	-3.05014	-2.48359	0.155660037543305	-4.67517
19	osa-MIR408	-3.73419	0.446727275864656	-4.69766	-1.43914	-1.02765	-2.79522
20	osa-miR827	-7.47573	0.17115681889796	-1.3125	0.615966403170412	2.56803762914394	-1.01756
21	osa-MIR319a	2.8473235551159	-3.35748	1.97132392474223	0.469659511311925	-4.04199	2.02395280323993
22	osa-miR396d	-0.852548	-0.0255351	-1.47913	-0.0438262	-4.31071	-0.428205
23	osa-miR1874-5p	-1.58496	-3.02554	-1.848	-1.44746	-1.96588	-0.530515
24	osa-miR396g	-0.852548	-0.0255351	-1.47913	-0.0438262	-4.31071	-0.428205
25	osa-miR396h	-0.852548	-0.0255351	-1.47913	-0.0438262	-4.31071	-0.428205
26	osa-miR398b	-2.38827	-1.59438	-5.73877	-2.1683	0.483196440515609	-3.68432
27	osa-MIR2871b	-1.58496	-0.0255351	-2.43296	0	-1.55085	-3.70044
28	osa-miR156g-3p	-1.58496	-1.02554	-0.847997	-1.44746	-2.96588	-3.11548
29	osa-MIR5153	-1.40526	-2.80735	-0.923548	-0.477206	-3.24074	-0.560262
30	osa-miR408-3p	-3.8164	-1.90985	-3.839	-1.95847	-0.164985	-3.63104
31	osa-miR444a-5p	-1.73697	0.281893433085109	-3.58496	-0.599462	-0.615385	-2.04509
32	osa-MIR1850	-1	-0.703607	-0.625604	-3.03242	-1.46338	-0.70044
33	osa-miR408-5p	-2.58496	-0.103538	-2.63649	-1.30307	-0.51337	-1.97109
34	osa-MIR167d	-1.21727	-0.331949	-1.84458	-1.25268	-4.3076	-2.18015
35	osa-MIR2879	0	-3.02554	0.15200309344505	0	-1.38092	-0.308122
36	osa-MIR167f	-1.19265	-0.302159	-1.8281	-1.23368	-3.82292	-2.09065
37	osa-MIR167g	-1.13614	-0.373769	-1.78446	-1.33567	-4.29466	-2.13787
38	osa-MIR167h	-1.21501	-0.328909	-1.84629	-1.26338	-4.40329	-2.18186
39	osa-MIR2918		-2.7625	0	0	-1.70285	0
40	osa-MIR1432	-1.49033	-2.41633	-3.14568	-1.0447	-1.70897	-2.24323
41	osa-MIR6256	-2.58496	-2.44057	-2.848	0	-2.38092	0
42	osa-MIR171f	-3.45943	-0.578076	-2.72247	-2.32193	0.569039186097787	-1.28951
43	osa-MIR169f	0.559427408614019	-1.88115	-1.18903	-1.52546	-2.62885	-3.77844
