# Supplementary material for: An Insight Into Pentatricopeptide-Mediated Chloroplast Necrosis via microRNA395a During Rhizoctonia solani Infection
Source: Front Genet. 2022 May 30;13:869465. doi: 10.3389/fgene.2022.869465 (PMC9189367; doi:10.3389/fgene.2022.869465)
Supplement: Supplementary file 8 [file DataSheet1.xlsx]

## Sheet: Supplementary Table S1
Supplementary Table 1: List of primers used in the study
ID	Primer ID	Sequence (5’-3’)	Amplicon size (bp)
miR395a	miR395a_F	TGAAGTGCTTGGGGGAA	50bp
	miR395a_R	GGTCCAGTTTTTTTTTTTTTTTGAGT
miR408-3p	miR408-3p_F	GCACTGCCTCTTCCCT	50bp
	miR408-3p_R	TCCAGTTTTTTTTTTTTTTTGCCA
miR171i-3p	miR171i-5p_F	AGGTATTGGCGTGCCT	50bp
	miR171i-5p_R	GGTCCAGTTTTTTTTTTTTTTTGATTG
miR1861d	miR1861d_F	GGTCTTGAGGCAGGAAC	50bp
	miR1861d_R	GTCCAGTTTTTTTTTTTTTTTCTCAG
5.8s rRNA (internal control)	5.8s_forward	AGAATTGCAGAATCCCGTG
	5.8s_reverse	AGTTTTTTTTTTTTTTTACCCAGGC
RT primer	RT primer	CAGGTCCAGTTTTTTTTTTTTTTTVN
Disease Resistance Protein Domain Containing Protein	81707	Reverse-CTGGGAGTTGGAGTTTGGAGC	110bp
		Forward-CGTGAAGGTCCTAG GCAAGC
Pentatricopeptide	121093	Reverse- GGGCGAAAAAGTTTTCACAATAATTACCACTG	150bp
		Forward-TTTCTTCCCCTTCA GACAATCTG
Argonaute and Dicer Protein, PAZ domain containing protein	46157	Reverse-GTCACGCACAATGACATCAAGCC	150bp
		Forward-TCGTGTCAAAGTCCGTTC ACG
NB-ARC Domain containing protein	125651	Reverse-CTGGGAGTTGGAGTTTGGAGC	150bp
		Forward-TGAAGAGAAGATCC AAACAAACAGCT
DNA3 Methyl Adenine Glycosylase	66498	Reverse-GGAGTTTTTGCTCTGACAGAAGGGA	120bp
		Forward-TCGTGGACTTCGATCCT GTTGC
HUA Enhancer 2	111762	Reverse-TCCGACATCGGAGAACTCCTG	120bp
		Forward-GAGTACGCCATCGC CATGTC
Carbon Carbolite Repressor 4(CCR4)	31668	Reverse-TCCGAAATCTAGATCCCCCACC	120bp
		Forward-CAGGCTTGGGCTCA CTTTG
CCR4-NotI Complex Component mRNA Deadenylation	105567	Reverse-GGCCCGAGTGAGATTGCAG	110bp
		Forward-AGGTGCTGTCCAACAAC CTCA
BROI Domain containing protein	45274	Reverse-AACACCGAACGCAAACACAGTG	110bp
		Forward-ACGCCAAGTTGTGCTCTT GC
HAT Dimerization Domain Containing Protein	51023	Reverse-CTTTAATTCAGCTGGTGAATGTGCGAGAT	120bp
		Forward-GCCTCACTTGCCTGGAA GATGC
U6snRNA (internal control)	U6snRNA_F	GGAACGATACAGAGAAGATTAGCA
	U6snRNA_cDNAhp	GTGCAGGGTCCGAGGTTTTGGACCATTTCTCGAT
miR396c-3p	miR396c-3p_F	TCGCTggtcaagaaagctgt
	miR396c-3p_cDNAhp	GTCGTATCCAGTGCAGGGTCCGAGGTATTCGCACTGGATACGACcttccc
NovelmiR1	NovelmiR1_F	TCGCTggtggctatagttta
	NovelmiR1_cDNAhp	GTCGTATCCAGTGCAGGGTCCGAGGTATTCGCACTGGATACGACtaccac
URP (Universal reverse primer)	URP (Universal reverse primer)	GTGCAGGGTCCGAGGT
Actin (internal control)	Actin forward	CGAGCTGCCTGATGGACAA
	Actin reverse	AGCTTCCATTCCGATCATTGA
Pentatricopeptide	Outer RACE reverse primer (ORP)	GGGCGAAAAAGTTTTCACAATAATTACCACTG
	Inner RACE reverse primer (IRP)	GGCGCGGGCGGAAGGGGAAGAAATAGTTTATCCT
DNA-3-methyladenine glycosylase I	ORP	GGAGTTTTTGCTCTGACAGAAGGGA
	IRP	GCTGCTGAGCTCGGCCAATGCACCAGACAGTACAA
BRO1	ORP	GGCTGGCGCGCAGCACCACACCGAACGCAA
	IRP	GCGCGCGCCCCGCATCGAAAGAGGTAGTATTATTCTGT
Pre-NmiR1	pre-NmiR1_Forward	CCTTTGGCCTCCATTGATTC	110 bp
	pre-NmiR1_Reverse	CGTTAATTTGTGGCTGGTAAG
