# Supplementary material for: An Insight Into Pentatricopeptide-Mediated Chloroplast Necrosis via microRNA395a During Rhizoctonia solani Infection
Source: Front Genet. 2022 May 30;13:869465. doi: 10.3389/fgene.2022.869465 (PMC9189367; doi:10.3389/fgene.2022.869465)
Supplement: Supplementary file 10 [file DataSheet2.xlsx]

## Sheet: Supplementary Table S2
Supplementary Table 2: Table showing analysis of NGS reads for miRNA identification from 18 sequencing libraries
SampleID	Total Reads	Seq. Length	GC	Phred Score	Adapter trimmed Total Reads	Total number of unique reads (Length >=4nt)	Number of clean reads (after contamination removal; 4-50nt length)	Clean reads with with 17 to 35nt length	Identified number of known mature miRNAs	Number of known precursor miRNAs	Mireap predicted number of putative miRNAs	Total	Read percentage with Phred Score (>=Q30)
C1	25877946	50	54.35	37.49	25877946	2119947	1,100,573 (51.92 %)	1059960	278	338	207	823	96.51
C2	30559927	50	53.05	37.43	30559927	5422034	3,822,773 (70.50 %)	3496657	331	423	46	800	96.32
C3	26035547	50	52.67	37.49	26035547	1101830	828,146 (75.16 %)	673760	211	286	38	535	97.29
12-1	28805547	50	52.72	36.96	28805547	3396318	1,969,108 (57.98 %)	1910760	322	375	287	984	94.89
12-2	35868528	50	47.66	38.38	35868528	5196178	3,659,272 (70.42 %)	3569456	322	411	613	1346	98.8
24-1	11632558	50	53.45	37.36	11632558	2057568	1,385,950 (67.36 %)	1359004	291	369	68	728	96.24
24-2	16826644	50	53.66	36.84	16826644	2732403	1,852,024 (67.78 %)	1682554	303	387	119	809	94.4
24-3	32176609	50	52.98	37.52	32176609	3443757	2,443,035 (70.94 %)	2205186	331	420	471	1222	97.27
36-1	19700015	50	53.53	37.06	19700015	2393191	1,619,672 (67.68 %)	1563439	312	370	281	963	94.98
36-2	16559235	50	53.40	36.92	16559235	3746982	2,500,178 (66.73 %)	2435640	293	374	146	813	93.62
48-1	12600997	50	52.91	37.02	12600997	1989102	959,725 (48.25 %)	909225	269	319	40	628	93.81
48-2	15259729	50	52.48	36.91	15259729	2896944	1,847,449 (63.77 %)	1786581	311	359	80	750	93.35
60-1	14392841	50	52.45	37.85	14392841	1344577	519,093 (38.61 %)	486151	253	321	24	598	97.46
60-2	59806227	50	52.85	37.48	59806227	5745323	4,316,427 (75.13 %)	3981426	392	457	402	1251	96.65
60-3	16800136	50	53.06	36.83	16800136	3384587	2,658,137 (78.54 %)	2368239	361	423	320	1104	95.13
72-1	22094208	50	52.87	37.30	22094208	3332022	2,386,922 (71.64 %)	2332185	316	398	120	834	94.87
72-2	21876105	50	53.24	37.27	21876105	4968396	3,885,822 (78.21 %)	3825080	331	398	257	986	94.96
72-3	28568850	50	53.75	37.86	28568850	4252789	3,362,766 (79.07 %)	3313148	346	402	183	931	97.38
Average	2.41912e+07												95.7739
Total	435441649				435441649			38958451
